# Supplementary material for: Characterization of natural bactericidal antibody against Haemophilus influenzae type a in Canadian First Nations: A Canadian Immunization Research Network (CIRN) Clinical Trials Network (CTN) study
Source: PLoS One. 2018 Aug 15;13(8):e0201282. doi: 10.1371/journal.pone.0201282 (PMC6093645; doi:10.1371/journal.pone.0201282)
Supplement: S1 File — (XLSX) [file pone.0201282.s005.xlsx]

## Sheet: Sheet1
	Figure 1 A
	conc	w3	w7	w9	w14	w15	w16	w17	w20	w24	w29	w33	g7
	12.5	90	95	50	100	95	80	95	100	90	50	85	95
	6.25	70	40	0	65	5	95	55	75	45	20	40	100
	3.12	0	0	0	0	0	0	0	15	0	15	15	70
	Figure 1B
	conc	w3	w7	w9	w14	w15	w16	w17	w20	w24	w29	w33	g7
	12.5	35.29	64.71	0	76.47	23.53	88.24	100	76.47	64.71	29.41	64.71	100
	6.25	0	0	0	0	0	47.06	11.76	0	23.53	0	0	82.35
	3.12	0	0	0	0	0	0	0	0	0	0	0	0
	Figure 2A						Fig 2B
	conc	12.5	6.25	3.12			conc	12.5	6.25	3.12
		47.1	32.76	0				97.17	30.3	0
		67.3	29.51	8.34				93.55	47.3	0
		70	44.62	0				97.78	50	42.11
	Figure 3
	13-155 (ST-62)		11-139 (ST-23)		13-240 (ST-4)		14-61 (ST-23)		11-173 (ST-1035)		04-001 (ST-405)
	67.25	0	47.1	29.42	65.22	13.05	97.17	51.9	86.05	74.42	86.85	71.06
	54.84	3.23	67.3	1.82	56.42	17.95	93.55	1.7	91.49	87.24	100	60.98
	51.86	0	70	0	66.67	0	92.78	30.2	98.04	70.59	93.94	69.7
	Figure 4
	04-001 (ST-405)		11-173 (ST-1035)		14-61 (ST-23)
	98.08	0	88.9	22.3	93.2	22.5
	100	12.5	100	17.5	92.4	0
	98.37	6.6	96.7	0	95.2	8.1
	Figure 5A							Figure 5B
	HSA	HiB PS	Protein D	6B PS	LOS	LOS+HiA PS		HSA	HiB PS	Protein D	6B PS	LOS	LOS+HiA PS
	80	95.81	95.88	64	40.11	0		65.66	95.71	87.1	80	44.2	0
	55	38.64	128.8	85.01	8.64	0		91	69.1	91	92.59	55.16	14.8
	100	116.57	92.39	73.33	0	26.51		115.55	84.4	105.2	87.5	68.92	17.1
		100
		75
		33.33
	Table 4 SBA data					Table 4
	Elderly Can	Kenora	NWFN	SFN		Elderly Can	Elderly Can	Kenora	Kenora	NWFN	NWFN	SFN	SFN
	2048	8	256	4096		IgG	IgM	IgG	IgM	IgG	IgM	IgG	IgM
	2048	512	512	4096		0.44	1.54	12.46	0.93	9	0.47	1.09	6.23
	512	8	8	2048		3.28	2.37	2.02	0.45	27.09	1.21	0.17	5.93
	8	8	8	8192		8.2	2.21	4.28	1.72	1.92	1.53	0.31	5.69
	16	4096	512	8		0.3	1.45	0.82	0.36	0.97	0.71	3.43	3.64
	256	8	1024	256		2.63	0.28	2.57	0.31	37.45	3.31	0.26	0.37
	64	2048	8	4096		0.8	0.41	6.01	0.87	1.19	2.15	1.67	2.66
	8	128	256	2048			0.66	3.84	1.23	0.36	0.72	1	6.03
	8	2048	8	4096			2.81	2.53	8.75	1.96	1.79	3.84	2.24
	4096	1024	8	1024			1.47	1.96	1.57	0.39	3.16	0.61	10.27
	8	256	256	2048			0.72	6.08	0.52	2.11	5.15	0.47	5.1
	512	256	512	1024				3.2	0.73	14.48	2.46	5.6	1.69
	64	256	8	2048				1.54	2.71	28.76	3.2	0.47	1.08
	1024	526	8	64				0.31	1.22	5.18	0.4	5.12	3.26
	8	8192	8	4096				0.28	1.18	1.34	0.84	0.74	3.23
	128	1024	8	2048				0.08	1.87	0.63	0.85	3.72	11.24
	128	256	4096	512				6.23	2.95	0.76	2.6	0.96	2.93
	64	512	8192	8192				0.58	0.97	0.42	2.91	5.37	3.09
	8	128	4096	512						1.72	6.14	1.01	21.78
	256	128	8	8						3.27	1.58	0.7	5.7
	8	2048	1024	2048						1.87	0.84	4.64	4.64
	32	512	4096	128						2.95	0.5	2.56	2.67
	8	256	128	2048						1.68	5.33	5.79	0.59
	8	2048	4096	4096						1.42	3.96	0.42	2.81
	8	8	1024	8						2.08	3.91	5.08	5.73
	256	2048	2048	256						3.08	1.63	1.38	4.24
	128		8	256						1.83	5.9	13.03	3.77
	8		2048	8						0.8	2.25	12.36	0.38
	8		4096	128						1.3	2.13	0.05	0.33
	8		1024	256						0.73	4.62
	8		1024	512						0.84	2.94
	8		2048	512						9.87	2.42
	64		1024	2048						1.53	3.58
	256		2048	512						0.2	0.29
	1024		512	128						2.61	3.12
	128		4096	1024						2.53	1.31
	8		8	128						0.33	2
	1024		4096	512						0.14	1.43
	8		2048	512						5.86	2.9
	128		1024	512						0.24	2.33
	128		16384	1024						0.48	1.43
	4096		1024	1024						0.46	4.01
	128		2048	64						0.97	4.8
	1024		2048	1024						0.75	1.52
	8		4096	1024						0.43	1.09
	1024		16384	2048						4.01	4.88
	1024		2048	2048						0.38	4.57
	1024		4096	2048						1.04	1.97
	512		2048	2048						0.32	4.53
	512		512	256						2.92	1.24
			2048							3.74	1.6
			128							0.23	3.44
			1024							0.21	2.26
			1024							0.83	3.36
			4096							4.32	2.58
			2048							0.18	3.5
			256							0.67	1.97
			2048							1.91	1.55
			512							13.34	2.59
			1024							4.55	2.63
										2.02	2.54
Endogenous Strain Hia 191								Log transformed Exogenous strain Hia 191					correlation between endogenous and exogenous SBA
Sample	Heat inactivated serum (Total CFU for 6 replicates per triplicate)			Mean Heat inactivated serum									Pearson r	0.1367
W3	182	141	152	26.3889				W3	3.01				95% confidence interval	-0.4746 to 0.6590
W7	77	86	91	14.1111				W7	0.903				P value (two-tailed)	0.6719
W9	128	117	106	19.5				W9	0.903				P value summary	ns
W14	67	60	70	10.9444				W14	3.01				Is the correlation significant? (alpha=0.05)	No
W15	110	108	117	18.6111				W15	3.311				R squared	0.01868
W20	92	72	57	12.2778				W20	3.311
W24	86	94	97	15.3889				W24	3.01
W29	118	107	87	17.3333				W29	3.01
W33	83	88	98	14.9444				W33	3.612
G7	50	52	56	8.77778				G7	3.01
GN19	86	111	106	16.8333				GN19	3.612
GN20	93	68	59	12.2222				GN20	3.913
Sample	Non heat inactivated serum (Total CFU for 6 replicates per triplicate)			Mean Non heat inactivated serum						CH50	log trans	endo SBA log trans	Correlation
W3	11	11	12	1.88889						U Eq/ml			Number of XY Pairs	10
W7	1	10	4	0.833333					W3	133.03	2.12395	1.967	Pearson r	0.3855
W9	71	36	46	8.5					W7	71.05	1.85156	1.967	95% confidence interval	-0.3225 to 0.8169
W14	2	3	1	0.333333					W9	72.5	1.86034	1.751	P value (two-tailed)	0.2712
W15	4	4	4	0.666667					W14	94.87	1.97713	1.986	P value summary	ns
W20	0	0	0	0					W15	78.16	1.89298	1.984	Is the correlation significant? (alpha=0.05)	No
W24	0	1	3	0.222222					W20	73.03	1.8635	2	R squared	0.1486
W29	11	11	11	1.83333					W24	141.32	2.1502	1.993
W33	5	6	4	0.833333					W29	100.53	2.0023	1.951
G7	0	0	0	0					W33	100.39	2.00169	1.975
GN19	0	0	0	0					G7	155.26	2.19106	2
GN20	44	39	38	6.72222
Sample	Percent Killing		Log transformed
W3	92.8421		1.967
W7	94.0945		1.967
W9	56.4103		1.751
W14	96.9543		1.986
W15	96.4179		1.984
W20	100		2
W24	98.556		1.993
W29	89.4231		1.951
W33	94.4238		1.975
G7	100		2
GN19	100		2
GN20	45		1.653
Pearson coefficent graph supplemental S1 NWFN, SFN, NFNK							Pearson coefficent graph supplemental S1 NWFN, SFN						Pearson coefficient graph supplemental S3 NWFN, SFN
Age	Log transformed SBA titre						Age	Log tranformed SBA titre					Age	IgM
50	3.61236						50	3.61236					50	6.23
50	3.61236						50	3.61236					50	5.93
28	3.31133						28	3.31133					28	5.69
50	3.91339						50	3.91339					50	3.64
34	0.90309						34	0.90309					34	0.37
22	2.40824						22	2.40824					22	2.66
44	3.61236						44	3.61236					44	6.03
51	3.31133						51	3.31133					51	2.24
22	3.61236						22	3.61236					22	10.27
69	3.0103						69	3.0103					69	5.1
57	3.31133						57	3.31133					57	1.69
74	3.0103						74	3.0103					74	1.08
60	3.31133						60	3.31133					60	3.26
71	1.80618						71	1.80618					71	3.23
30	3.61236						30	3.61236					30	11.24
29	3.31133						29	3.31133					29	2.93
39	2.70927						39	2.70927					39	3.09
20	3.91339						20	3.91339					20	21.78
54	2.70927						54	2.70927					54	5.7
51	0.90309						51	0.90309					51	4.64
55	3.31133						55	3.31133					55	2.67
38	2.10721						38	2.10721					38	0.59
34	3.31133						34	3.31133					34	2.81
50	3.61236						50	3.61236					50	5.73
31	0.90309						31	0.90309					31	4.24
53	2.40824						53	2.40824					53	3.77
54	2.40824						54	2.40824					54	0.38
55	0.90309						55	0.90309					55	0.33
53	2.10721						53	2.10721					59	0.47
62	2.40824						62	2.40824					41	1.21
66	2.70927						66	2.70927					67	1.53
34	3.31133						34	3.31133					68	0.71
43	2.70927						43	2.70927					48	3.31
54	2.10721						54	2.10721					40	2.15
57	3.0103						57	3.0103					53	0.72
59	2.10721						59	2.10721					48	1.79
58	2.70927						58	2.70927					36	3.16
80	2.70927						80	2.70927					22	5.15
53	2.70927						53	2.70927					25	2.46
40	3.0103						40	3.0103					36	3.2
42	3.0103						42	3.0103					58	0.4
46	1.80618						46	1.80618					48	0.84
59	3.0103						59	3.0103					54	0.85
26	3.31133						26	3.31133					31	2.6
57	3.31133						57	3.31133					23	2.91
56	3.31133						56	3.31133					30	6.14
60	3.31133						60	3.31133					63	1.58
67	2.40824						67	2.40824					54	0.84
59	2.40824						59	2.40824					59	0.5
41	2.70927						41	2.70927					31	5.33
67	0.90309						67	0.90309					21	3.96
68	0.90309						68	0.90309					20	3.91
48	2.70927						48	2.70927					19	1.63
40	3.0103						40	3.0103					26	5.9
53	0.90309						53	0.90309					30	2.25
48	2.40824						48	2.40824					32	2.13
36	0.90309						36	0.90309					30	4.62
22	0.90309						22	0.90309					31	2.94
25	2.40824						25	2.40824					39	2.42
36	2.70927						36	2.70927					24	3.58
58	0.90309						58	0.90309					26	0.29
48	0.90309						48	0.90309					38	3.12
50	0.90309						50	0.90309					38	1.31
54	0.90309						54	0.90309					37	2
23	3.61236						23	3.61236					39	1.43
30	3.91339						30	3.91339					64	2.9
63	3.61236						63	3.61236					34	2.33
54	0.90309						54	0.90309					31	1.43
59	3.0103						59	3.0103					36	4.01
31	3.61236						31	3.61236					23	4.8
21	2.10721						21	2.10721					42	1.52
20	3.61236						20	3.61236					55	1.09
19	3.0103						19	3.0103					27	4.88
26	3.31133						26	3.31133					33	4.57
30	0.90309						30	0.90309					50	1.97
32	3.31133						32	3.31133					43	4.53
30	3.61236						30	3.61236					22	1.24
31	3.0103						31	3.0103					25	1.6
39	3.0103						39	3.0103					23	3.44
24	3.31133						24	3.31133					43	2.26
26	3.0103						26	3.0103					24	3.36
38	3.31133						38	3.31133					52	2.58
38	2.70927						38	2.70927					46	3.5
37	3.61236						37	3.61236					35	1.97
39	0.90309						39	0.90309					18	1.55
64	3.61236						64	3.61236					21	2.59
34	3.31133						34	3.31133					56	2.63
31	3.0103						31	3.0103					40	2.54
36	4.21442						36	4.21442
23	3.0103						23	3.0103
42	3.31133						42	3.31133
55	3.31133						55	3.31133
27	3.61236						27	3.61236
33	4.21442						33	4.21442
50	3.31133						50	3.31133
43	3.61236						43	3.61236
22	3.31133						22	3.31133
25	2.70927						25	2.70927
23	3.31133						23	3.31133
43	2.10721						43	2.10721
24	3.0103						24	3.0103
52	3.0103						52	3.0103
46	3.61236						46	3.61236
35	3.31133						35	3.31133
18	2.40824						18	2.40824
21	3.31133						21	3.31133
56	2.70927						56	2.70927
40	3.0103						40	3.0103
22	0.90309
20	2.70927
52	0.90309			CH50
62	0.90309				No polysaccharide			Absorbed with polysaccharide
61	3.61236			Sample	U Eq/ml		Sample	U Eq/ml
63	0.90309			2a	142.55		1a	104.48
25	3.31133			4a	118.35		3a	145.77
48	2.10721			6a	153.68		5a	130.13
57	3.31133			2b	116.71		1b	175.66
54	3.0103			4b	134.87		3b	155.92
23	2.40824			Mean	133.23			142.39		P=0.5298
58	2.40824			SD	15.83			26.87
89	2.40824
59	2.72099			Legend
27	3.91339			1a	MU serum + buffer + poly
21	3.0103			2a	MU serum + buffer
27	2.40824			3a	Control serum 2 + buffer
23	2.70927			4a	Control serum 2 + buffer + poly
24	2.10721			5a	Control serum 16 + buffer + poly
27	2.10721			6a	Control serum 16 + buffer
26	3.31133			1b	MU serum + buffer + poly
67	2.70927			2b	MU serum + buffer
60	2.40824			3b	Pooled serum + buffer + poly
68	3.31133			4b	Pooled serum + buffer
71	0.90309
57	3.31133
